# Supplementary material for: Active Expression of Genes for Protein Modification Enzymes in Habu Venom Glands
Source: Toxins (Basel). 2022 Apr 22;14(5):300. doi: 10.3390/toxins14050300 (PMC9146206; doi:10.3390/toxins14050300)
Supplement: Supplementary file 1 [file toxins-14-00300-s001.zip]

Archive with 1 entries (1 files):
- toxins-1576650-supplementary.pdf
